# Supplementary material for: Disulfated Ophiuroid Type Steroids from the Far Eastern Starfish Pteraster marsippus and Their Cytotoxic Activity on the Models of 2D and 3D Cultures
Source: Mar Drugs. 2022 Feb 24;20(3):164. doi: 10.3390/md20030164 (PMC8951248; doi:10.3390/md20030164)
Supplement: Supplementary file 1 [file marinedrugs-20-00164-s001.zip]

Archive with 1 entries (1 files):
- marinedrugs-1599373-supplementary.pdf
